# Supplementary material for: LINC00452 overexpression reverses oxLDL-induced injury of human umbilical vein endothelial cells (HUVECs) via regulating miR-194-5p/IGF1R axis
Source: Front Cardiovasc Med. 2022 Sep 9;9:975640. doi: 10.3389/fcvm.2022.975640 (PMC9500390; doi:10.3389/fcvm.2022.975640)
Supplement: Supplementary file 1 [file Data_Sheet_1.ZIP]

Archive with 101 entries (80 files):
- 975640_SupMaterial/
- 975640_SupMaterial/975640_SupMaterial/
- 975640_SupMaterial/975640_SupMaterial/Editorial 1.JPEG
- 975640_SupMaterial/975640_SupMaterial/raw data frontiers/
- 975640_SupMaterial/975640_SupMaterial/raw data frontiers/Figure 1/
- 975640_SupMaterial/975640_SupMaterial/raw data frontiers/Figure 1/A.xlsx
- 975640_SupMaterial/975640_SupMaterial/raw data frontiers/Figure 1/B.xlsx
- 975640_SupMaterial/975640_SupMaterial/raw data frontiers/Figure 1/C.xlsx
- 975640_SupMaterial/975640_SupMaterial/raw data frontiers/Figure 1/D/
- 975640_SupMaterial/975640_SupMaterial/raw data frontiers/Figure 1/D/Blank 200-1+2.JPG
- 975640_SupMaterial/975640_SupMaterial/raw data frontiers/Figure 1/D/Blank 200-1.jpg
- 975640_SupMaterial/975640_SupMaterial/raw data frontiers/Figure 1/D/Blank 200-2.jpg
- 975640_SupMaterial/975640_SupMaterial/raw data frontiers/Figure 1/D/Figure 1D.xlsx
- 975640_SupMaterial/975640_SupMaterial/raw data frontiers/Figure 1/D/Linc00452-OE 200-1+2.JPG
- 975640_SupMaterial/975640_SupMaterial/raw data frontiers/Figure 1/D/Linc00452-OE 200-1.jpg
- 975640_SupMaterial/975640_SupMaterial/raw data frontiers/Figure 1/D/Linc00452-OE 200-2.jpg
- 975640_SupMaterial/975640_SupMaterial/raw data frontiers/Figure 1/D/Linc00452-OE+Ox-LDL 200-1+2.JPG
- 975640_SupMaterial/975640_SupMaterial/raw data frontiers/Figure 1/D/Linc00452-OE+Ox-LDL 200-1.jpg
- 975640_SupMaterial/975640_SupMaterial/raw data frontiers/Figure 1/D/Linc00452-OE+Ox-LDL 200-2.jpg
- 975640_SupMaterial/975640_SupMaterial/raw data frontiers/Figure 1/D/Ox-LDL 200-1+2.JPG
- 975640_SupMaterial/975640_SupMaterial/raw data frontiers/Figure 1/D/Ox-LDL 200-1.jpg
- 975640_SupMaterial/975640_SupMaterial/raw data frontiers/Figure 1/D/Ox-LDL 200-2.jpg
- 975640_SupMaterial/975640_SupMaterial/raw data frontiers/Figure 2/
- 975640_SupMaterial/975640_SupMaterial/raw data frontiers/Figure 2/A/
- 975640_SupMaterial/975640_SupMaterial/raw data frontiers/Figure 2/A/01-1.fcs
- 975640_SupMaterial/975640_SupMaterial/raw data frontiers/Figure 2/A/02-1.fcs
- 975640_SupMaterial/975640_SupMaterial/raw data frontiers/Figure 2/A/03-1.fcs
- 975640_SupMaterial/975640_SupMaterial/raw data frontiers/Figure 2/A/04-1.fcs
- 975640_SupMaterial/975640_SupMaterial/raw data frontiers/Figure 2/A/A.xlsx
- 975640_SupMaterial/975640_SupMaterial/raw data frontiers/Figure 2/B/
- 975640_SupMaterial/975640_SupMaterial/raw data frontiers/Figure 2/B/B.xlsx
- 975640_SupMaterial/975640_SupMaterial/raw data frontiers/Figure 2/B/transwell/
- 975640_SupMaterial/975640_SupMaterial/raw data frontiers/Figure 2/B/transwell/Blank.jpg
- 975640_SupMaterial/975640_SupMaterial/raw data frontiers/Figure 2/B/transwell/OE.jpg
- 975640_SupMaterial/975640_SupMaterial/raw data frontiers/Figure 2/B/transwell/oxLDL + OE.jpg
- 975640_SupMaterial/975640_SupMaterial/raw data frontiers/Figure 2/B/transwell/oxLDL.jpg
- 975640_SupMaterial/975640_SupMaterial/raw data frontiers/Figure 2/C/
- 975640_SupMaterial/975640_SupMaterial/raw data frontiers/Figure 2/C/CD31-A.jpg
- 975640_SupMaterial/975640_SupMaterial/raw data frontiers/Figure 2/C/quantification.xlsx
- 975640_SupMaterial/975640_SupMaterial/raw data frontiers/Figure 2/C/VE-cadherin-A.jpg
- 975640_SupMaterial/975640_SupMaterial/raw data frontiers/Figure 2/C/α-SMA-A.jpg
- 975640_SupMaterial/975640_SupMaterial/raw data frontiers/Figure 2/C/β-actin-A.jpg
- 975640_SupMaterial/975640_SupMaterial/raw data frontiers/Figure 3/
- 975640_SupMaterial/975640_SupMaterial/raw data frontiers/Figure 3/A/
- 975640_SupMaterial/975640_SupMaterial/raw data frontiers/Figure 3/A/A.xlsx
- 975640_SupMaterial/975640_SupMaterial/raw data frontiers/Figure 3/A/Control.jpg
- 975640_SupMaterial/975640_SupMaterial/raw data frontiers/Figure 3/A/OE.jpg
- 975640_SupMaterial/975640_SupMaterial/raw data frontiers/Figure 3/A/ox-LDL + OE.jpg
- 975640_SupMaterial/975640_SupMaterial/raw data frontiers/Figure 3/A/ox-LDL.jpg
- 975640_SupMaterial/975640_SupMaterial/raw data frontiers/Figure 3/B/
- 975640_SupMaterial/975640_SupMaterial/raw data frontiers/Figure 3/B/B.xlsx
- 975640_SupMaterial/975640_SupMaterial/raw data frontiers/Figure 3/B/Control.jpg
- 975640_SupMaterial/975640_SupMaterial/raw data frontiers/Figure 3/B/OE.jpg
- 975640_SupMaterial/975640_SupMaterial/raw data frontiers/Figure 3/B/ox-LDL + OE.jpg
- 975640_SupMaterial/975640_SupMaterial/raw data frontiers/Figure 3/B/ox-LDL.jpg
- 975640_SupMaterial/975640_SupMaterial/raw data frontiers/Figure 3/C/
- 975640_SupMaterial/975640_SupMaterial/raw data frontiers/Figure 3/C/01-1.fcs
- 975640_SupMaterial/975640_SupMaterial/raw data frontiers/Figure 3/C/01-1.tif
- 975640_SupMaterial/975640_SupMaterial/raw data frontiers/Figure 3/C/02-1.fcs
- 975640_SupMaterial/975640_SupMaterial/raw data frontiers/Figure 3/C/02-1.tif
- 975640_SupMaterial/975640_SupMaterial/raw data frontiers/Figure 3/C/03-1.fcs
- 975640_SupMaterial/975640_SupMaterial/raw data frontiers/Figure 3/C/03-1.tif
- 975640_SupMaterial/975640_SupMaterial/raw data frontiers/Figure 3/C/04-1.fcs
- 975640_SupMaterial/975640_SupMaterial/raw data frontiers/Figure 3/C/04-1.tif
- 975640_SupMaterial/975640_SupMaterial/raw data frontiers/Figure 4/
- 975640_SupMaterial/975640_SupMaterial/raw data frontiers/Figure 4/B D.xlsx
- 975640_SupMaterial/975640_SupMaterial/raw data frontiers/Figure 4/E.xlsx
- 975640_SupMaterial/975640_SupMaterial/raw data frontiers/Figure 4/F, G, H/
- 975640_SupMaterial/975640_SupMaterial/raw data frontiers/Figure 4/F, G, H/b-actin (Fig.4F).jpg
- 975640_SupMaterial/975640_SupMaterial/raw data frontiers/Figure 4/F, G, H/b-catenin-2-1 fig. 4f.jpg
- 975640_SupMaterial/975640_SupMaterial/raw data frontiers/Figure 4/F, G, H/IGF1R (Fig.4F).jpg
- 975640_SupMaterial/975640_SupMaterial/raw data frontiers/Figure 4/F, G, H/quantification.xlsx
- 975640_SupMaterial/975640_SupMaterial/raw data frontiers/Figure 5/
- 975640_SupMaterial/975640_SupMaterial/raw data frontiers/Figure 5/Figure 5A figures/
- 975640_SupMaterial/975640_SupMaterial/raw data frontiers/Figure 5/Figure 5A figures/Blank 200-1+2.JPG
- 975640_SupMaterial/975640_SupMaterial/raw data frontiers/Figure 5/Figure 5A figures/Blank 200-1.jpg
- 975640_SupMaterial/975640_SupMaterial/raw data frontiers/Figure 5/Figure 5A figures/Blank 200-2.jpg
- 975640_SupMaterial/975640_SupMaterial/raw data frontiers/Figure 5/Figure 5A figures/Linc00452-OE+Ox-LDL 200-1+2.JPG
- 975640_SupMaterial/975640_SupMaterial/raw data frontiers/Figure 5/Figure 5A figures/Linc00452-OE+Ox-LDL 200-1.jpg
- 975640_SupMaterial/975640_SupMaterial/raw data frontiers/Figure 5/Figure 5A figures/Linc00452-OE+Ox-LDL 200-2.jpg
- 975640_SupMaterial/975640_SupMaterial/raw data frontiers/Figure 5/Figure 5A figures/Linc00452-OE+Ox-LDL+IGF1R siRNA 200-3+4.JPG
- 975640_SupMaterial/975640_SupMaterial/raw data frontiers/Figure 5/Figure 5A figures/Linc00452-OE+Ox-LDL+IGF1R siRNA 200-3.jpg
- 975640_SupMaterial/975640_SupMaterial/raw data frontiers/Figure 5/Figure 5A figures/Linc00452-OE+Ox-LDL+IGF1R siRNA 200-4.jpg
- 975640_SupMaterial/975640_SupMaterial/raw data frontiers/Figure 5/Figure 5A figures/Ox-LDL 200-1+2.JPG
- 975640_SupMaterial/975640_SupMaterial/raw data frontiers/Figure 5/Figure 5A figures/Ox-LDL 200-1.jpg
- 975640_SupMaterial/975640_SupMaterial/raw data frontiers/Figure 5/Figure 5A figures/Ox-LDL 200-2.jpg
- 975640_SupMaterial/975640_SupMaterial/raw data frontiers/Figure 5/Figure 5A.xlsx
- 975640_SupMaterial/975640_SupMaterial/raw data frontiers/Figure 5/Figure 5B fcs file/
- 975640_SupMaterial/975640_SupMaterial/raw data frontiers/Figure 5/Figure 5B fcs file/01-1.fcs
- 975640_SupMaterial/975640_SupMaterial/raw data frontiers/Figure 5/Figure 5B fcs file/02-1.fcs
- 975640_SupMaterial/975640_SupMaterial/raw data frontiers/Figure 5/Figure 5B fcs file/03-1.fcs
- 975640_SupMaterial/975640_SupMaterial/raw data frontiers/Figure 5/Figure 5B fcs file/04-1.fcs
- 975640_SupMaterial/975640_SupMaterial/raw data frontiers/Figure 5/Figure 5B.xlsx
- 975640_SupMaterial/975640_SupMaterial/raw data frontiers/Figure 6/
- 975640_SupMaterial/975640_SupMaterial/raw data frontiers/Figure 6/b-actin.jpg
- 975640_SupMaterial/975640_SupMaterial/raw data frontiers/Figure 6/b-catenin.jpg
- 975640_SupMaterial/975640_SupMaterial/raw data frontiers/Figure 6/Figure 6B.xlsx
- 975640_SupMaterial/975640_SupMaterial/raw data frontiers/Figure 6/Figure 6C figures/
- 975640_SupMaterial/975640_SupMaterial/raw data frontiers/Figure 6/Figure 6C.xlsx
- 975640_SupMaterial/975640_SupMaterial/raw data frontiers/Figure 6/IGF1R.jpg
- 975640_SupMaterial/975640_SupMaterial/raw data frontiers/Figure 6/VE-cadherin-B.jpg
