# Supplementary material for: LINC00452 overexpression reverses oxLDL-induced injury of human umbilical vein endothelial cells (HUVECs) via regulating miR-194-5p/IGF1R axis
Source: Front Cardiovasc Med. 2022 Sep 9;9:975640. doi: 10.3389/fcvm.2022.975640 (PMC9500390; doi:10.3389/fcvm.2022.975640)
Supplement: Supplementary file 1 [file Data_Sheet_1.ZIP › 975640_SupMaterial/975640_SupMaterial/raw data frontiers/Figure 1/A.xlsx]

## Sheet: 1
标本编号	Actin Ct value	LINC00452 Ct value	△Ct	Ave	△△Ct	log-△△Ct
Control	13.1763	20.6019	7.42559	7.32562	0.0999673	0.933054
	13.167	20.57	7.40301		0.0773872	0.947773
	13.2255	20.3737	7.14827		-0.177354	1.13081
oxLDL	13.3678	21.4318	8.06401		0.738386	0.599409
	13.2447	21.6408	8.39615		1.07053	0.476143
	13.3734	21.658	8.28459		0.958971	0.514424
