# Supplementary material for: LINC00452 overexpression reverses oxLDL-induced injury of human umbilical vein endothelial cells (HUVECs) via regulating miR-194-5p/IGF1R axis
Source: Front Cardiovasc Med. 2022 Sep 9;9:975640. doi: 10.3389/fcvm.2022.975640 (PMC9500390; doi:10.3389/fcvm.2022.975640)
Supplement: Supplementary file 1 [file Data_Sheet_1.ZIP › 975640_SupMaterial/975640_SupMaterial/raw data frontiers/Figure 1/B.xlsx]

## Sheet: 1
标本编号	Actin	LINC00452	△Ct	Ave	△△Ct	log-△△Ct
Blank	14.3461	25.5747	11.2286	11.289	-0.0604607	1.0428
	14.2939	25.6123	11.3184		0.0293382	0.97987
	14.3627	25.6828	11.3202		0.0311225	0.978659
NC	13.9807	24.9704	10.9897		-0.299375	1.23061
	13.9848	25.0245	11.0396		-0.249399	1.18871
	13.9802	25.1139	11.1337		-0.155378	1.11371
OE	13.8549	23.1144	9.25947		-2.02957	4.08284
	13.9383	23.359	9.42066		-1.86838	3.65124
	13.7988	23.241	9.44223		-1.84681	3.59705
