# Supplementary material for: LINC00452 overexpression reverses oxLDL-induced injury of human umbilical vein endothelial cells (HUVECs) via regulating miR-194-5p/IGF1R axis
Source: Front Cardiovasc Med. 2022 Sep 9;9:975640. doi: 10.3389/fcvm.2022.975640 (PMC9500390; doi:10.3389/fcvm.2022.975640)
Supplement: Supplementary file 1 [file Data_Sheet_1.ZIP › 975640_SupMaterial/975640_SupMaterial/raw data frontiers/Figure 1/C.xlsx]

## Sheet: data
	原始数据
		分组	1	2	3	4	5	调零孔
	0 H	Blank	0.159	0.151	0.171	0.193	0.166	0.033
		Ox-LDL(100μg/ml)	0.193	0.186	0.168	0.155	0.198	0.032
		Linc00452-OE	0.17	0.151	0.153	0.16	0.16	0.032
		Linc00452-OE + Ox-LDL(100μg/ml)	0.198	0.183	0.171	0.151	0.171	0.036
		分组	1	2	3	4	5	调零孔
	24 H	Blank	0.289	0.296	0.286	0.302	0.254	0.036
		Ox-LDL(100μg/ml)	0.226	0.271	0.259	0.243	0.243	0.033
		Linc00452-OE	0.271	0.282	0.305	0.325	0.269	0.035
		Linc00452-OE + Ox-LDL(100μg/ml)	0.325	0.305	0.277	0.272	0.31	0.036
		分组	1	2	3	4	5	调零孔
	48 H	Blank	0.501	0.592	0.532	0.515	0.527	0.035
		Ox-LDL(100μg/ml)	0.397	0.409	0.369	0.385	0.362	0.036
		Linc00452-OE	0.604	0.572	0.554	0.64	0.603	0.032
		Linc00452-OE + Ox-LDL(100μg/ml)	0.5	0.482	0.535	0.505	0.5	0.034
		分组	1	2	3	4	5	调零孔
	72 H	Blank	1.278	1.146	1.169	1.251	1.224	0.034
		Ox-LDL(100μg/ml)	0.679	0.643	0.689	0.659	0.615	0.036
		Linc00452-OE	1.335	1.25	1.225	1.249	1.23	0.033
		Linc00452-OE + Ox-LDL(100μg/ml)	1.128	1.018	1.121	1.001	1.107	0.033
	调零	分组	1	2	3	4	5	Mean	SD	增值率	SD(%)
	0 H	Blank	0.126	0.118	0.138	0.16	0.133	0.135	0.0158745	100	11.7589
		Ox-LDL(100μg/ml)	0.161	0.154	0.136	0.123	0.166	0.148	0.0180139	109.63	13.3436
		Linc00452-OE	0.138	0.119	0.121	0.128	0.128	0.1268	0.00746324	93.9259	5.52833
		Linc00452-OE + Ox-LDL(100μg/ml)	0.162	0.147	0.135	0.115	0.135	0.1388	0.0173263	102.815	12.8343
		分组	1	2	3	4	5	Mean	SD	增值率	SD(%)
	24 H	Blank	0.253	0.26	0.25	0.266	0.218	0.2494	0.0186226	184.741	13.7945
		Ox-LDL(100μg/ml)	0.193	0.238	0.226	0.21	0.21	0.2154	0.0171988	159.556	12.7399
		Linc00452-OE	0.236	0.247	0.27	0.29	0.234	0.2554	0.0240583	189.185	17.8209
		Linc00452-OE + Ox-LDL(100μg/ml)	0.289	0.269	0.241	0.236	0.274	0.2618	0.0225765	193.926	16.7234
		分组	1	2	3	4	5	Mean	SD	增值率	SD(%)
	48 H	Blank	0.466	0.557	0.497	0.48	0.492	0.4984	0.0348755	369.185	25.8337
		Ox-LDL(100μg/ml)	0.361	0.373	0.333	0.349	0.326	0.3484	0.0193856	258.074	14.3597
		Linc00452-OE	0.572	0.54	0.522	0.608	0.571	0.5626	0.0330878	416.741	24.5095
		Linc00452-OE + Ox-LDL(100μg/ml)	0.466	0.448	0.501	0.471	0.466	0.4704	0.0192172	348.444	14.2349
		分组	1	2	3	4	5	Mean	SD	增值率	SD(%)
	72 H	Blank	1.244	1.112	1.135	1.217	1.19	1.1796	0.0552567	873.778	40.9309
		Ox-LDL(100μg/ml)	0.643	0.607	0.653	0.623	0.579	0.621	0.0294618	460	21.8236
		Linc00452-OE	1.302	1.217	1.192	1.216	1.197	1.2248	0.0445724	907.259	33.0166
		Linc00452-OE + Ox-LDL(100μg/ml)	1.095	0.985	1.088	0.968	1.074	1.042	0.0605681	771.852	44.8653
