# Supplementary material for: LINC00452 overexpression reverses oxLDL-induced injury of human umbilical vein endothelial cells (HUVECs) via regulating miR-194-5p/IGF1R axis
Source: Front Cardiovasc Med. 2022 Sep 9;9:975640. doi: 10.3389/fcvm.2022.975640 (PMC9500390; doi:10.3389/fcvm.2022.975640)
Supplement: Supplementary file 1 [file Data_Sheet_1.ZIP › 975640_SupMaterial/975640_SupMaterial/raw data frontiers/Figure 1/D/Figure 1D.xlsx]

## Sheet: Sheet1
	Blank	oxLDL (100 μg/mL)	LINC00452 OE	oxLDL + LINC00452 OE
EdU positive cell	103	28	106	68
	98	34	104	77
	92	30	109	69
DAPI cell	184	164	176	161
	172	148	182	153
	176	143	173	149
EdU positive cell rate (%)	55.9783	17.0732	60.2273	42.236
	56.9767	22.973	57.1429	50.3268
	52.2727	20.979	63.0058	46.3087
