# Supplementary material for: LINC00452 overexpression reverses oxLDL-induced injury of human umbilical vein endothelial cells (HUVECs) via regulating miR-194-5p/IGF1R axis
Source: Front Cardiovasc Med. 2022 Sep 9;9:975640. doi: 10.3389/fcvm.2022.975640 (PMC9500390; doi:10.3389/fcvm.2022.975640)
Supplement: Supplementary file 1 [file Data_Sheet_1.ZIP › 975640_SupMaterial/975640_SupMaterial/raw data frontiers/Figure 2/C/quantification.xlsx]

## Sheet: Sheet1
	Figure 2	Blank			oxLDL (100 μg/mL)			LINC00452 OE			oxLDL + LINC00452 OE
	α-SMA	33422	35043	32623	154235	154557	154587	83108	85380	83975	96681	96134	96925
	CD31	154429	159193	154430	37589	38639	36714	146278	148392	145432	142385	143823	141141
	VE-cadherin	130643	135164	130978	22796	24211	23188	114644	116645	112123	96179	97144	95176
	β-actin	244649	250304	243454	242508	244553	241542	237850	240506	234567	251120	252321	249807
	α-SMA/β-actin	0.136612	0.140002	0.134001	0.636	0.631998	0.64	0.349413	0.355002	0.358	0.384999	0.380999	0.388
	CD31/β-actin	0.631227	0.635999	0.634329	0.155001	0.157998	0.151998	0.615001	0.616999	0.620002	0.567	0.57	0.565
	VE-cadherin/β-actin	0.534002	0.539999	0.537999	0.094001	0.099001	0.0959999	0.482001	0.484998	0.478	0.383	0.385002	0.380998
