# Supplementary material for: LINC00452 overexpression reverses oxLDL-induced injury of human umbilical vein endothelial cells (HUVECs) via regulating miR-194-5p/IGF1R axis
Source: Front Cardiovasc Med. 2022 Sep 9;9:975640. doi: 10.3389/fcvm.2022.975640 (PMC9500390; doi:10.3389/fcvm.2022.975640)
Supplement: Supplementary file 1 [file Data_Sheet_1.ZIP › 975640_SupMaterial/975640_SupMaterial/raw data frontiers/Figure 3/A/A.xlsx]

## Sheet: Sheet1
Branch points count	Blank	oxLDL (100 μg/mL)	LINC00452 OE	oxLDL + LINC00452 OE
1	86	34	87	74
2	82	43	88	70
3	80	36	83	75
Cappilary length (μm/per field)	Blank	oxLDL (100 μg/mL)	LINC00452 OE	oxLDL + LINC00452 OE
1	20331	7133	22113	18634
2	22513	7556	23500	17235
3	21335	6866	21223	19653
