# Supplementary material for: LINC00452 overexpression reverses oxLDL-induced injury of human umbilical vein endothelial cells (HUVECs) via regulating miR-194-5p/IGF1R axis
Source: Front Cardiovasc Med. 2022 Sep 9;9:975640. doi: 10.3389/fcvm.2022.975640 (PMC9500390; doi:10.3389/fcvm.2022.975640)
Supplement: Supplementary file 1 [file Data_Sheet_1.ZIP › 975640_SupMaterial/975640_SupMaterial/raw data frontiers/Figure 3/B/B.xlsx]

## Sheet: Sheet1
Oil red positive cells	Blank	oxLDL (100 μg/mL)	LINC00452 OE	oxLDL + LINC00452 OE
1	11	37.4	13.2	19.558
2	12	42.02	12.98	20.515
3	10	39.38	11.253	22.671
