# Supplementary material for: LINC00452 overexpression reverses oxLDL-induced injury of human umbilical vein endothelial cells (HUVECs) via regulating miR-194-5p/IGF1R axis
Source: Front Cardiovasc Med. 2022 Sep 9;9:975640. doi: 10.3389/fcvm.2022.975640 (PMC9500390; doi:10.3389/fcvm.2022.975640)
Supplement: Supplementary file 1 [file Data_Sheet_1.ZIP › 975640_SupMaterial/975640_SupMaterial/raw data frontiers/Figure 4/B D.xlsx]

## Sheet: B
Raw data
分组信息	1组Flu	2组Flu	3组Flu	Aver（Flu）	1组Rlu	2组Rlu	3组Rlu	Aver（Rlu）
NC	1688	1521	1703	1637.33	1692	2083	2116	1963.67
pGL6-miR-LINC00452-WT+pRL-TK	17816	16225	15022	16354.3	10140	12507	11647	11431.3
miR-194-5p NC +pGL6-miR-LINC00452-WT+pRL-TK	15039	15414	17718	16057	11264	10118	11768	11050
miR-194-5p +pGL6-miR-LINC00452-WT+ pRL-TK	8725	7742	8719	8395.33	11860	11314	11636	11603.3
pGL6-miR-LINC00452-Mut-3'UTR+pRL-TK	16046	16574	15681	16100.3	11948	9832	10173	10651
miR-194-5p NC+pGL6-miR-LINC00452-Mut-3'UTR+ pRL-TK	17984	14864	16695	16514.3	10375	10451	11951	10925.7
miR-194-5p +pGL6-miR-LINC00452-Mut-3'UTR+ pRL-TK	17795	17509	18490	17931.3	11061	12484	10956	11500.3
Blank
分组信息	1组Flu	2组Flu	3组Flu		1组Rlu	2组Rlu	3组Rlu
pGL6-miR-LINC00452-WT+pRL-TK	16178.7	14587.7	13384.7		8176.33	10543.3	9683.33
miR-194-5p NC +pGL6-miR-LINC00452-WT+pRL-TK	13401.7	13776.7	16080.7		9300.33	8154.33	9804.33
miR-194-5p +pGL6-miR-LINC00452-WT+ pRL-TK	7087.67	6104.67	7081.67		9896.33	9350.33	9672.33
pGL6-miR-LINC00452-Mut-3'UTR+pRL-TK	14408.7	14936.7	14043.7		9984.33	7868.33	8209.33
miR-194-5p NC+pGL6-miR-LINC00452-Mut-3'UTR+ pRL-TK	16346.7	13226.7	15057.7		8411.33	8487.33	9987.33
miR-194-5p +pGL6-miR-LINC00452-Mut-3'UTR+ pRL-TK	16157.7	15871.7	16852.7		9097.33	10520.3	8992.33
Relative Fluorescence Unit (RFU)
分组信息	1组Flu/Rlu	2组Flu/Rlu	3组Flu/Rlu	Aver（RFU）	Stdev	`x+s
pGL6-miR-LINC00452-WT+pRL-TK	1.97872	1.38359	1.38224	1.58152	0.343989	1.58±0.34			Control
miR-194-5p NC +pGL6-miR-LINC00452-WT+pRL-TK	1.44099	1.68949	1.64016	1.59021	0.131565	1.59±0.13			miR-NC
miR-194-5p +pGL6-miR-LINC00452-WT+ pRL-TK	0.716191	0.652882	0.732157	0.70041	0.0419274	0.7±0.04			miR-194-5p
pGL6-miR-LINC00452-Mut-3'UTR+pRL-TK	1.44313	1.89833	1.7107	1.68405	0.228766	1.68±0.23
miR-194-5p NC+pGL6-miR-LINC00452-Mut-3'UTR+ pRL-TK	1.94341	1.5584	1.50768	1.66983	0.238281	1.67±0.24
miR-194-5p +pGL6-miR-LINC00452-Mut-3'UTR+ pRL-TK	1.77609	1.50867	1.87411	1.71962	0.189155	1.72±0.19

## Sheet: D
Raw data
分组信息	1组Flu	2组Flu	3组Flu	Aver（Flu）	1组Rlu	2组Rlu	3组Rlu	Aver（Rlu）
NC	1638	1809	1779	1742	2824	2414	2297	2511.67
pGL6-miR-IGF1R-WT+pRL-TK	14318	15958	15277	15184.3	10573	10386	11193	10717.3
miR-194-5p NC +pGL6-miR-IGF1R-WT+pRL-TK	18053	16470	15793	16772	12045	11129	11262	11478.7
miR-194-5p +pGL6-miR-IGF1R-WT+ pRL-TK	8257	8009	7503	7923	10305	11347	10287	10646.3
pGL6-miR-IGF1R-Mut-3'UTR+pRL-TK	18473	15784	17981	17412.7	10581	11460	9954	10665
miR-194-5p NC+pGL6-miR-IGF1R-Mut-3'UTR+ pRL-TK	17708	16517	17305	17176.7	11975	10831	10720	11175.3
miR-194-5p +pGL6-miR-IGF1R-Mut-3'UTR+ pRL-TK	16042	17816	15421	16426.3	10997	11128	12208	11444.3
Blank
分组信息	1组Flu	2组Flu	3组Flu		1组Rlu	2组Rlu	3组Rlu
pGL6-miR-IGF1R-WT+pRL-TK	12576	14216	13535		8061.33	7874.33	8681.33
miR-194-5p NC +pGL6-miR-IGF1R-WT+pRL-TK	16311	14728	14051		9533.33	8617.33	8750.33
miR-194-5p +pGL6-miR-IGF1R-WT+ pRL-TK	6515	6267	5761		7793.33	8835.33	7775.33
pGL6-miR-IGF1R-Mut-3'UTR+pRL-TK	16731	14042	16239		8069.33	8948.33	7442.33
miR-194-5p NC+pGL6-miR-IGF1R-Mut-3'UTR+ pRL-TK	15966	14775	15563		9463.33	8319.33	8208.33
miR-194-5p +pGL6-miR-IGF1R-Mut-3'UTR+ pRL-TK	14300	16074	13679		8485.33	8616.33	9696.33
Relative Fluorescence Unit (RFU)
分组信息	1组Flu/Rlu	2组Flu/Rlu	3组Flu/Rlu	Aver（RFU）	Stdev	`x+s
pGL6-miR-IGF1R-WT+pRL-TK	1.56004	1.80536	1.55909	1.6415	0.14191	1.64±0.14			Control
miR-194-5p NC +pGL6-miR-IGF1R-WT+pRL-TK	1.71094	1.70911	1.60577	1.67527	0.0602023	1.68±0.06			miR-NC
miR-194-5p +pGL6-miR-IGF1R-WT+ pRL-TK	0.835971	0.709311	0.740933	0.762072	0.0659228	0.76±0.07			miR-194-5p
pGL6-miR-IGF1R-Mut-3'UTR+pRL-TK	2.07341	1.56923	2.18198	1.94154	0.326965	1.94±0.33
miR-194-5p NC+pGL6-miR-IGF1R-Mut-3'UTR+ pRL-TK	1.68714	1.77598	1.896	1.78638	0.104815	1.79±0.1
miR-194-5p +pGL6-miR-IGF1R-Mut-3'UTR+ pRL-TK	1.68526	1.86553	1.41074	1.65384	0.229016	1.65±0.23
