# Supplementary material for: LINC00452 overexpression reverses oxLDL-induced injury of human umbilical vein endothelial cells (HUVECs) via regulating miR-194-5p/IGF1R axis
Source: Front Cardiovasc Med. 2022 Sep 9;9:975640. doi: 10.3389/fcvm.2022.975640 (PMC9500390; doi:10.3389/fcvm.2022.975640)
Supplement: Supplementary file 1 [file Data_Sheet_1.ZIP › 975640_SupMaterial/975640_SupMaterial/raw data frontiers/Figure 4/E.xlsx]

## Sheet: E
标本编号	Actin Ct value	IGF1R Ct value	△Ct	Ave	△△Ct	log-△△Ct
O2	14.0622	24.2083	10.146	10.2221	-0.0760047	1.05409
O2	14.1008	24.3731	10.2722		0.0501855	0.965812
O2	14.0998	24.3477	10.2479		0.0258191	0.982263
P2	13.7822	24.0718	10.2896		0.0675634	0.954248
P2	13.95	24.0706	10.1206		-0.101455	1.07286
P2	14.0692	24.2023	10.1331		-0.0889804	1.06362
Q2	13.8671	24.8197	10.9526		0.730568	0.602666
Q2	13.841	24.8791	11.0381		0.816	0.568015
Q2	13.8616	24.8678	11.0062		0.784149	0.580695
