# Supplementary material for: LINC00452 overexpression reverses oxLDL-induced injury of human umbilical vein endothelial cells (HUVECs) via regulating miR-194-5p/IGF1R axis
Source: Front Cardiovasc Med. 2022 Sep 9;9:975640. doi: 10.3389/fcvm.2022.975640 (PMC9500390; doi:10.3389/fcvm.2022.975640)
Supplement: Supplementary file 1 [file Data_Sheet_1.ZIP › 975640_SupMaterial/975640_SupMaterial/raw data frontiers/Figure 4/F, G, H/quantification.xlsx]

## Sheet: Sheet1
	Figure 4	Blank			oxLDL (100 μg/mL)			LINC00452 OE			oxLDL + LINC00452 OE
	IGF1R	64510	61316	62369	21564	25452	24555	122512	137122	131112	29751	36501	33214
	β-catenin	68730	79754	71193	145559	151014	146269	31841	38428	35987	103813	92000	99858
	β-actin	200965	214392	200543	215643	212098	211678	210865	209987	210453	211003	213456	215677
	IGF1R/β-actin	0.321001	0.285999	0.311001	0.0999986	0.120001	0.116002	0.580997	0.653002	0.622999	0.140998	0.171	0.153999
	β-catenin/β-actin	0.342	0.372001	0.355001	0.675	0.712001	0.690998	0.151002	0.183002	0.170998	0.491998	0.431002	0.462998
