# Supplementary material for: LINC00452 overexpression reverses oxLDL-induced injury of human umbilical vein endothelial cells (HUVECs) via regulating miR-194-5p/IGF1R axis
Source: Front Cardiovasc Med. 2022 Sep 9;9:975640. doi: 10.3389/fcvm.2022.975640 (PMC9500390; doi:10.3389/fcvm.2022.975640)
Supplement: Supplementary file 1 [file Data_Sheet_1.ZIP › 975640_SupMaterial/975640_SupMaterial/raw data frontiers/Figure 5/Figure 5A.xlsx]

## Sheet: Sheet1
	Blank	oxLDL (100 μg/mL)	oxLDL + OE	oxLDL + OE + IGF1R siRNA
EdU positive cell count	104	37	72	54
	111	37	84	49
	96	40	81	45
DAPI cell count	185	155	171	181
	192	141	168	175
	181	143	176	173
EdU positive cell rate (%)	56.2162	23.871	42.1053	29.8343
	57.8125	26.2411	50	28
	53.0387	27.972	46.0227	26.0116
