# Supplementary material for: LINC00452 overexpression reverses oxLDL-induced injury of human umbilical vein endothelial cells (HUVECs) via regulating miR-194-5p/IGF1R axis
Source: Front Cardiovasc Med. 2022 Sep 9;9:975640. doi: 10.3389/fcvm.2022.975640 (PMC9500390; doi:10.3389/fcvm.2022.975640)
Supplement: Supplementary file 1 [file Data_Sheet_1.ZIP › 975640_SupMaterial/975640_SupMaterial/raw data frontiers/Figure 5/Figure 5B.xlsx]

## Sheet: Sheet1
Apoptosis rate (%)	Blank	oxLDL (100 μg/mL)	oxLDL + OE	oxLDL + OE + IGF1R siRNA
1	3	37	10	19
2	5	35	9	21
3	4	32	8	23
