# Supplementary material for: LINC00452 overexpression reverses oxLDL-induced injury of human umbilical vein endothelial cells (HUVECs) via regulating miR-194-5p/IGF1R axis
Source: Front Cardiovasc Med. 2022 Sep 9;9:975640. doi: 10.3389/fcvm.2022.975640 (PMC9500390; doi:10.3389/fcvm.2022.975640)
Supplement: Supplementary file 1 [file Data_Sheet_1.ZIP › 975640_SupMaterial/975640_SupMaterial/raw data frontiers/Figure 6/Figure 6B.xlsx]

## Sheet: Sheet1
	Figure 6	Blank			oxLDL (100 μg/mL)			oxLDL + OE			oxLDL + OE + IGF1R siRNA
	IGF1R	138458	143445	140296	27962	23078	26163	126150	138845	131393	41806	34924	37594
	β-catenin	50210	39662	44649	131488	140838	135319	41215	48274	43269	107566	117637	111870
	VE-cadherin	140197	143004	141828	61475	62978	63049	122279	122753	122558	97849	100405	99339
	β-actin	217360	220345	218870	213454	215678	214452	227708	229875	226540	225980	229760	227841
	IGF1R/β-actin	0.636999	0.651002	0.641002	0.130998	0.107002	0.121999	0.553999	0.604002	0.579999	0.184999	0.152002	0.165001
	β-catenin/β-actin	0.230999	0.18	0.203998	0.616002	0.653001	0.630999	0.180999	0.210001	0.190999	0.475998	0.511999	0.491
	VE-cadherin/β-actin	0.644999	0.649	0.648001	0.288001	0.292	0.294001	0.536999	0.533999	0.540999	0.432998	0.436999	0.436001
