# Supplementary material for: LINC00452 overexpression reverses oxLDL-induced injury of human umbilical vein endothelial cells (HUVECs) via regulating miR-194-5p/IGF1R axis
Source: Front Cardiovasc Med. 2022 Sep 9;9:975640. doi: 10.3389/fcvm.2022.975640 (PMC9500390; doi:10.3389/fcvm.2022.975640)
Supplement: Supplementary file 1 [file Data_Sheet_1.ZIP › 975640_SupMaterial/975640_SupMaterial/raw data frontiers/Figure 6/Figure 6C.xlsx]

## Sheet: Sheet1
	Blank	oxLDL (100 μg/mL)	oxLDL + OE	oxLDL + OE + miR-194 agomir
EdU positive cell count	103	30	84	65
	108	35	93	57
	94	33	88	52
DAPI cell count	198	167	165	181
	186	143	163	178
	179	161	166	169
EdU positive cell rate (%)	52.0202	17.9641	50.9091	35.9116
	58.0645	24.4755	57.0552	32.0225
	52.514	20.4969	53.012	30.7692
